# Supplementary material for: Synthesis, Structure, and Spectral-Luminescent Properties of Peripherally Fluorinated Mg(II) and Zn(II) Octaphenyltetraazaporphyrins
Source: Molecules. 2022 Dec 6;27(23):8619. doi: 10.3390/molecules27238619 (PMC9739735; doi:10.3390/molecules27238619)
Supplement: Supplementary file 1 [file molecules-27-08619-s001.zip]

Archive with 1 entries (1 files):
- molecules-2011990-SI.pdf
